# Supplementary material for: Polyphasic Characterization and Genomic Insights into an Aerobic Denitrifying Bacterium, Shewanella zhuhaiensis sp. nov., Isolated from a Tidal Flat Sediment
Source: Microorganisms. 2023 Nov 27;11(12):2870. doi: 10.3390/microorganisms11122870 (PMC10745330; doi:10.3390/microorganisms11122870)
Supplement: Supplementary file 1 [file microorganisms-11-02870-s001.zip]

Archive with 1 entries (1 files):
- microorganisms-2724419-supplementary.pdf
